# Supplementary material for: Maternal Dietary Patterns during Pregnancy and Child Autism-Related Traits: Results from Two US Cohorts
Source: Nutrients. 2022 Jun 30;14(13):2729. doi: 10.3390/nu14132729 (PMC9268965; doi:10.3390/nu14132729)
Supplement: Supplementary file 1 [file nutrients-14-02729-s001.zip]

Archive with 1 entries (1 files):
- nutrients-1753228-supplementary.pdf
